# Supplementary material for: High Performance of Ionic-Liquid-Based Materials to Remove Insecticides
Source: Int J Mol Sci. 2022 Mar 10;23(6):2989. doi: 10.3390/ijms23062989 (PMC8950405; doi:10.3390/ijms23062989)
Supplement: Supplementary file 1 [file ijms-23-02989-s001.zip]

Archive with 1 entries (1 files):
- ijms-1559789-supplementary.pdf
